# Supplementary material for: Linkage to care and treatment outcomes for patients diagnosed with drug-susceptible tuberculosis using Xpert MTB/RIF assay in Thaba-Tseka district in Lesotho
Source: IJID Reg. 2022 Aug 30;5:33–8. doi: 10.1016/j.ijregi.2022.08.010 (PMC9493056; doi:10.1016/j.ijregi.2022.08.010)
Supplement: Supplementary file 1 [file mmc1.zip]

Archive with 1 entries (1 files):
- 14052022 TBlink analysis.dta
